# Supplementary material for: Repeatability of shear wave elastography in liver fibrosis phantoms—Evaluation of five different systems
Source: PLoS One. 2018 Jan 2;13(1):e0189671. doi: 10.1371/journal.pone.0189671 (PMC5749729; doi:10.1371/journal.pone.0189671)
Supplement: S1 Study data — (XLSX) [file pone.0189671.s001.xlsx]

## Sheet: GE SWE kPa
GE SWE	kPa
Lesion	AC	BC	DIFFABC	Mean ABC	AL	BL	DIFFABL	Mean ABL		AL1	BL1	DIFFABL2	MeanABL2
1.	1.94	1.85	0.09	1.895	1.85	1.96	-0.11	1.905		2.34		2.34	2.34
1.	1.87	1.91	-0.04	1.89	2.19	1.93	0.26	2.06		2.17		2.17	2.17
1.	1.89	1.92	-0.03	1.905	1.86	1.95	-0.09	1.905		2.29		2.29	2.29
1.	1.87	1.89	-0.02	1.88	1.95	1.91	0.04	1.93		2.55		2.55	2.55
1.	1.83	1.91	-0.08	1.87	1.9	1.97	-0.07	1.935		2.43		2.43	2.43
1.	1.83	1.93	-0.1	1.88	1.86	1.94	-0.08	1.9		2.31		2.31	2.31
1.	1.84	1.92	-0.08	1.88	1.91	2.05	-0.14	1.98		2.29		2.29	2.29
1.	1.86	1.93	-0.07	1.895	2.98	1.99	0.99	2.485		2.26		2.26	2.26
1.	1.86	1.92	-0.06	1.89	1.9	2.02	-0.12	1.96		2.34		2.34	2.34
1.	1.83	1.94	-0.11		1.9	2	-0.1	1.95		2.72		2.72	2.72
MEAN	1.862	1.912	-0.05	1.88722	2.03	1.972	0.058	2.001		2.37	#DIV/0!	2.37	2.37
Median	1.86	1.92	-0.065	1.89	1.9	1.965	-0.085	1.9425		2.325	#NUM!	2.325	2.325
SD	0.034254	0.0257337	0.0571548	0.0106393	0.347978	0.0431535	0.348195	0.176538		0.159443	#DIV/0!	0.159443	0.159443
SD A og B	0.0390816				0.243157					0.159443
Median A+B	1.89				1.945					2.325
Lesion	AC	BC	DIFFABC	Mean ABC	AL	BL	DIFFABL	Mean ABL		AL1	BL1	DIFFABL2	MeanABL2
2.	7.28	7.22	0.06	7.25	7.01	6.89	0.12	6.95		7.17		7.17	7.17
2.	7.24	7.23	0.01	7.235	7.02	6.79	0.23	6.905		7.23		7.23	7.23
2.	7.24	7.22	0.02	7.23	6.98	6.91	0.07	6.945		7.12		7.12	7.12
2.	7.3	7.19	0.11	7.245	7.01	6.88	0.13	6.945		7.09		7.09	7.09
2.	7.25	7.23	0.02	7.24	7	6.9	0.1	6.95		7.13		7.13	7.13
2.	7.15	7.2	-0.05	7.175	7.06	6.89	0.17	6.975		7.17		7.17	7.17
2.	7.24	7.18	0.06	7.21	6.99	6.87	0.12	6.93		7.15		7.15	7.15
2.	7.28	7.23	0.05	7.255	7.05	6.87	0.18	6.96		7.12		7.12	7.12
2.	7.2	7.17	0.03	7.185	7.09	6.88	0.21	6.985		7.16		7.16	7.16
2.	7.23	7.15	0.08	7.19	7.1	6.85	0.25	6.975		7.15		7.15	7.15
MEAN	7.241	7.202	0.039	7.2215	7.031	6.873	0.158	6.952		7.149	#DIV/0!	7.149	7.149
Median	7.24	7.21	0.04	7.2325	7.015	6.88	0.15	6.95		7.15	#NUM!	7.15	7.15
SD	0.0430633	0.0285968		0.0292546	0.0417532	0.0336815		0.0235938		0.0381372	#DIV/0!	0.0381372	0.0381372
SD A ogB	0.0408173				0.0890653					0.0381372
Median A + B	7.23				6.945					7.15
	AC	BC	DIFFABC	Mean ABC	AL	BL	DIFFABL	Mean ABL		AL1	BL1	DIFFABL2	MeanABL2
3.	18.74	17.96	0.78	18.35	17.05	16.83	0.22	16.94		18.6		18.6	18.6
3.	18.91	18.47	0.44	18.69	17.12	16.99	0.13	17.055		18.74		18.74	18.74
3.	19.52	18.17	1.35	18.845	17.09	16.99	0.1	17.04		18.75		18.75	18.75
3.	18.92	18.47	0.45	18.695	17.01	17	0.01	17.005		18.78		18.78	18.78
3.	18.75	18.66	0.09	18.705	16.92	16.99	-0.07	16.955		18.87		18.87	18.87
3.	19.2	18.56	0.64	18.88	16.9	17.27	-0.37	17.085		18.87		18.87	18.87
3.	19.19	18.93	0.26	19.06	17.03	17.13	-0.1	17.08		19		19	19
3.	18.25	18.97	-0.72	18.61	17.07	17.13	-0.06	17.1		19.01		19.01	19.01
3.	18.82	18.41	0.41	18.615	17.11	17.2	-0.09	17.155		19.07		19.07	19.07
3.	19.11	18.45	0.66	18.78	17.16	17.09	0.07	17.125		19.01		19.01	19.01
MEAN	18.941	18.505	0.436	18.723	17.046	17.062	-0.016	17.054		18.87	#DIV/0!	18.87	18.87
Median	18.915	18.47	0.445	18.7	17.06	17.045	-0.025	17.0675		18.87	#NUM!	18.87	18.87
SD	0.34372	0.306893	0.530559	0.189182	0.0842219	0.127174	0.163721	0.0702298		0.152169	#DIV/0!	0.152169	0.152169
SD A ogB	0.388074				0.105302					0.152169
Median A+B	18.745				17.06					18.87
	AC	BC	DIFFABC	Mean ABC	AL	BL	DIFFABL	Mean ABL		AL1	BL1	DIFFABL2	MeanABL2
4.	38.94	38.82	0.12	38.88	35.75	36.46	-0.71	36.105		42.56		42.56	42.56
4.	39.71	38.7	1.01	39.205	36.43	36.3	0.13	36.365		41.5		41.5	41.5
4.	39.54	38.63	0.91	39.085	36.47	36.44	0.03	36.455		41.18		41.18	41.18
4.	39.23	37.95	1.28	38.59	35.69	36.42	-0.73	36.055		42.32		42.32	42.32
4.	38.69	37.84	0.85	38.265	35.75	36.32	-0.57	36.035		42.27		42.27	42.27
4.	38.5	38.25	0.25	38.375	35.52	36.48	-0.96	36		42.71		42.71	42.71
4.	39.34	38.55	0.79	38.945	36.14	36.51	-0.37	36.325		42.79		42.79	42.79
4.	40.01	38.98	1.03	39.495	36.14	36.82	-0.68	36.48		42.77		42.77	42.77
4.	39.6	38.98	0.62	39.29	35.91	36.79	-0.88	36.35		42.76		42.76	42.76
4.	40.44	39.54	0.9	39.99	35.95	36.64	-0.69	36.295		42.54		42.54	42.54
MEAN	39.4	38.624	0.776	39.012	35.975	36.518	-0.543	36.2465		42.34	#DIV/0!	42.34	42.34
Median	39.44	38.665	0.875	39.015	35.93	36.47	-0.685	36.31		42.55	#NUM!	42.55	42.55
SD	0.593258	0.511103	0.35647	0.524236	0.316377	0.178687	0.365545	0.180571		0.562297	#DIV/0!	0.562297	0.562297
SD A ogB	0.670016				0.374338					0.562297
Median A+B	38.96				36.37					42.55

## Sheet: GE SWE kpa (2)
Case	Phantom	AMUL1	AMUL2	DIFFAMUL	MeanAMUL	MedianAMUL	ANDL1	ANDL2	DIFFANDL	MeanANDL	MedianANDL	AMUC1	AMUC2	DIFFAMUC	MeanAMUC	MedianAMUC	ANDC1	ANDC2	DiffANDC	MeanANDC	MedianANDC
1	1	1.85	1.86	-0.01	1.855	1.855	1.96	1.94	0.02	1.95	1.95	1.94	1.83	0.11	1.885	1.885	1.85	1.93	-0.08	1.89	1.89
2	1	2.19	1.91	0.28	2.05	2.05	1.93	2.05	-0.12	1.99	1.99	1.87	1.84	0.03	1.855	1.855	1.91	1.92	-0.01	1.915	1.915
3	1	1.86	2.98	-1.12	2.42	2.42	1.95	1.99	-0.04	1.97	1.97	1.89	1.86	0.03	1.875	1.875	1.92	1.93	-0.01	1.925	1.925
4	1	1.95	1.9	0.05	1.925	1.925	1.91	2.02	-0.11	1.965	1.965	1.87	1.86	0.01	1.865	1.865	1.89	1.92	-0.03	1.905	1.905
6	1	1.9	1.9	0	1.9	1.9	1.97	2	-0.03	1.985	1.985	1.83	1.83	0	1.83	1.83	1.91	1.94	-0.03	1.925	1.925
7	2	7.01	7.06	-0.05	7.035	7.035	6.89	6.89	0	6.89	6.89	7.28	7.15	0.13	7.215	7.215	7.22	7.2	0.02	7.21	7.21
8	2	7.02	6.99	0.03	7.005	7.005	6.79	6.87	-0.08	6.83	6.83	7.24	7.24	0	7.24	7.24	7.23	7.18	0.05	7.205	7.205
9	2	6.98	7.05	-0.07	7.015	7.015	6.91	6.87	0.04	6.89	6.89	7.24	7.28	-0.04	7.26	7.26	7.22	7.23	-0.01	7.225	7.225
10	2	7.01	7.09	-0.08	7.05	7.05	6.88	6.88	0	6.88	6.88	7.3	7.2	0.1	7.25	7.25	7.19	7.17	0.02	7.18	7.18
11	2	7	7.1	-0.1	7.05	7.05	6.9	6.85	0.05	6.875	6.875	7.25	7.23	0.02	7.24	7.24	7.23	7.15	0.08	7.19	7.19
12	3	17.05	16.9	0.15	16.975	16.975	16.83	17.27	-0.44	17.05	17.05	18.74	19.2	-0.46	18.97	18.97	17.96	18.56	-0.6	18.26	18.26
13	3	17.12	17.03	0.09	17.075	17.075	16.99	17.13	-0.14	17.06	17.06	18.91	19.19	-0.28	19.05	19.05	18.47	18.93	-0.46	18.7	18.7
14	3	17.09	17.07	0.02	17.08	17.08	16.99	17.13	-0.14	17.06	17.06	19.52	18.25	1.27	18.885	18.885	18.17	18.97	-0.8	18.57	18.57
15	3	17.01	17.11	-0.1	17.06	17.06	17	17.2	-0.2	17.1	17.1	18.92	18.82	0.1	18.87	18.87	18.47	18.41	0.06	18.44	18.44
16	3	16.92	17.16	-0.24	17.04	17.04	16.99	17.09	-0.1	17.04	17.04	18.75	19.11	-0.36	18.93	18.93	18.66	18.45	0.21	18.555	18.555
17	4	35.75	35.52	0.23	35.635	35.635	36.46	36.48	-0.02	36.47	36.47	38.94	38.5	0.44	38.72	38.72	38.82	38.25	0.57	38.535	38.535
18	4	36.43	36.14	0.29	36.285	36.285	36.3	36.51	-0.21	36.405	36.405	39.71	39.34	0.37	39.525	39.525	38.7	38.55	0.15	38.625	38.625
19	4	36.47	36.14	0.33	36.305	36.305	36.44	36.82	-0.38	36.63	36.63	39.54	40.01	-0.47	39.775	39.775	38.63	38.98	-0.35	38.805	38.805
20	4	35.69	35.91	-0.22	35.8	35.8	36.42	36.79	-0.37	36.605	36.605	39.23	39.6	-0.37	39.415	39.415	37.95	38.98	-1.03	38.465	38.465
21	4	35.75	35.95	-0.2	35.85	35.85	36.32	36.64	-0.32	36.48	36.48	38.69	40.44	-1.75	39.565	39.565	37.84	39.54	-1.7	38.69	38.69
Case	Phantom	AMUL1	AMUL2	DIFFAMUL	MeanAMUL	MedianAMUL	ANDL1	ANDL2	DIFFANDL	MeanANDL	MedianANDC
1	1	2.34	2.31	0.03	2.325	2.325	2.54	2.63	-0.09	2.585	2.585
2	1	2.17	2.29	-0.12	2.23	2.23	2.34	2.76	-0.42	2.55	2.55
3	1	2.29	2.26	0.03	2.275	2.275	2.35	2.51	-0.16	2.43	2.43
4	1	2.55	2.34	0.21	2.445	2.445	2.79	2.5	0.29	2.645	2.645
6	1	2.43	2.72	-0.29	2.575	2.575	2.69	2.67	0.02	2.68	2.68
7	2	7.17	7.17	0	7.17	7.17	6.92	6.93	-0.01	6.925	6.925
8	2	7.23	7.15	0.08	7.19	7.19	6.85	6.94	-0.09	6.895	6.895
9	2	7.12	7.12	0	7.12	7.12	6.89	6.94	-0.05	6.915	6.915
10	2	7.09	7.16	-0.07	7.125	7.125	6.85	6.91	-0.06	6.88	6.88
11	2	7.13	7.15	-0.02	7.14	7.14	6.8	6.89	-0.09	6.845	6.845
12	3	18.6	18.87	-0.27	18.735	18.735	17.91	17.75	0.16	17.83	17.83
13	3	18.74	19	-0.26	18.87	18.87	17.84	17.83	0.01	17.835	17.835
14	3	18.75	19.01	-0.26	18.88	18.88	17.96	18.17	-0.21	18.065	18.065
15	3	18.78	19.07	-0.29	18.925	18.925	17.88	17.86	0.02	17.87	17.87
16	3	18.87	19.01	-0.14	18.94	18.94	17.93	17.83	0.1	17.88	17.88
17	4	42.56	42.71	-0.15	42.635	42.635	36.66	37.67	-1.01	37.165	37.165
18	4	41.5	42.79	-1.29	42.145	42.145	36.57	37.96	-1.39	37.265	37.265
19	4	41.18	42.77	-1.59	41.975	41.975	36.58	39.07	-2.49	37.825	37.825
20	4	42.32	42.76	-0.44	42.54	42.54	38.47	39.31	-0.84	38.89	38.89
21	4	42.27	42.54	-0.27	42.405	42.405	38.03	39.49	-1.46	38.76	38.76

## Sheet: GE SWE ms
GE SWE	m/s
Lesion	AC	BC	DIFFABC	Mean ABC	AL	BL	DIFFABL	Mean ABL		AL1	BL1	DIFFABL2	MeanABL2
1.	0.79	0.79	0	0.79	0.81	0.8	0.01	0.805		0.79		0.79	0.79
1.	0.79	0.79	0	0.79	0.81	0.79	0.02	0.8		0.8		0.8	0.8
1.	0.79	0.79	0	0.79	0.82	0.8	0.02	0.81		0.79		0.79	0.79
1.	0.79	0.79	0	0.79	0.83	0.8	0.03	0.815		0.8		0.8	0.8
1.	0.79	0.8	-0.01	0.795	0.82	0.8	0.02	0.81		0.8		0.8	0.8
1.	0.78	0.8	-0.02	0.79	0.82	0.8	0.02	0.81		0.8		0.8	0.8
1.	0.78	0.8	-0.02	0.79	0.82	0.8	0.02	0.81		0.8		0.8	0.8
1.	0.78	0.8	-0.02	0.79	0.82	0.8	0.02	0.81		0.8		0.8	0.8
1.	0.78	0.8	-0.02	0.79	0.81	0.8	0.01	0.805		0.8		0.8	0.8
1.	0.78	0.8	-0.02	0.79	0.81	0.81	0	0.81		0.8		0.8	0.8
MEAN	0.785	0.796	-0.011	0.7905	0.817	0.8	0.017	0.8085		0.798	#DIV/0!	0.798	0.798
Median	0.785	0.8	-0.015	0.79	0.82	0.8	0.02	0.81		0.8	#NUM!	0.8	0.8
SD	0.00527046	0.00516398	0.00994429	0.00158114	0.00674949	0.00471405	0.00823273	0.00411636		0.00421637	#DIV/0!	0.00421637	0.00421637
SD A og B	0.00759155				0.0103999					0.00421637
Median A+B	0.79				0.81					0.8
Lesion	AC	BC	DIFFABC	Mean ABC	AL	BL	DIFFABL	Mean ABL		AL1	BL1	DIFFABL2	MeanABL2
2.	1.55	1.53	0.02	1.54	1.51	1.51	0	1.51		1.52		1.52	1.52
2.	1.55	1.54	0.01	1.545	1.52	1.52	0	1.52		1.52		1.52	1.52
2.	1.55	1.54	0.01	1.545	1.52	1.51	0.01	1.515		1.53		1.53	1.53
2.	1.55	1.54	0.01	1.545	1.51	1.51	0	1.51		1.53		1.53	1.53
2.	1.56	1.55	0.01	1.555	1.52	1.52	0	1.52		1.53		1.53	1.53
2.	1.55	1.54	0.01	1.545	1.51	1.52	-0.01	1.515		1.53		1.53	1.53
2.	1.55	1.54	0.01	1.545	1.52	1.51	0.01	1.515		1.52		1.52	1.52
2.	1.55	1.54	0.01	1.545	1.52	1.52	0	1.52		1.53		1.53	1.53
2.	1.54	1.54	0	1.54	1.52	1.51	0.01	1.515		1.53		1.53	1.53
2.	1.55	1.55	0	1.55	1.52	1.52	0	1.52		1.53		1.53	1.53
MEAN	1.55	1.541	0.009	1.5455	1.517	1.515	0.002	1.516		1.527	#DIV/0!	1.527	1.527
Median	1.55	1.54	0.01	1.545	1.52	1.515	0	1.515		1.53	#NUM!	1.53	1.53
SD	0.00471405	0.00567646		0.00437798	0.00483046	0.00527046		0.00394405		0.00483046	#DIV/0!	0.00483046	0.00483046
SD A ogB	0.00686333				0.00502625					0.00483046
Median A + B	1.55				1.52					1.53
	AC	BC	DIFFABC	Mean ABC	AL	BL	DIFFABL	Mean ABL		AL1	BL1	DIFFABL2	MeanABL2
3.	2.47	2.49	-0.02	2.48	2.37	2.39	-0.02	2.38		2.45		2.45	2.45
3.	2.46	2.45	0.01	2.455	2.38	2.39	-0.01	2.385		2.45		2.45	2.45
3.	2.47	2.5	-0.03	2.485	2.38	2.39	-0.01	2.385		2.45		2.45	2.45
3.	2.46	2.45	0.01	2.455	2.38	2.39	-0.01	2.385		2.45		2.45	2.45
3.	2.47	2.46	0.01	2.465	2.38	2.39	-0.01	2.385		2.45		2.45	2.45
3.	2.46	2.46	0	2.46	2.38	2.38	0	2.38		2.45		2.45	2.45
3.	2.47	2.47	0	2.47	2.38	2.37	0.01	2.375		2.46		2.46	2.46
3.	2.46	2.46	0	2.46	2.38	2.39	-0.01	2.385		2.45		2.45	2.45
3.	2.45	2.45	0	2.45	2.38	2.38	0	2.38		2.45		2.45	2.45
3.	2.46	2.43	0.03	2.445	2.38	2.38	0	2.38		2.46		2.46	2.46
MEAN	2.463	2.462	0.001	2.4625	2.379	2.385	-0.006	2.382		2.452	#DIV/0!	2.452	2.452
Median	2.46	2.46	0	2.46	2.38	2.39	-0.01	2.3825		2.45	#NUM!	2.45	2.45
SD	0.00674949	0.0204396	0.0166333	0.0127475	0.00316228	0.00707107	0.00843274	0.00349603		0.00421637	#DIV/0!	0.00421637	0.00421637
SD A ogB	0.0148235				0.00615587					0.00421637
Median A+B	2.46				2.38					2.45
	AC	BC	DIFFABC	Mean ABC	AL	BL	DIFFABL	Mean ABL		AL1	BL1	DIFFABL2	MeanABL2
4.	3.67	3.65	0.02	3.66	3.5	3.48	0.02	3.49		3.59		3.59	3.59
4.	3.72	3.67	0.05	3.695	3.49	3.47	0.02	3.48		3.6		3.6	3.6
4.	3.68	3.65	0.03	3.665	3.51	3.47	0.04	3.49		3.63		3.63	3.63
4.	3.66	3.66	0	3.66	3.51	3.47	0.04	3.49		3.65		3.65	3.65
4.	3.68	3.64	0.04	3.66	3.51	3.47	0.04	3.49		3.67		3.67	3.67
4.	3.66	3.62	0.04	3.64	3.52	3.48	0.04	3.5		3.67		3.67	3.67
4.	3.66	3.63	0.03	3.645	3.51	3.46	0.05	3.485		3.68		3.68	3.68
4.	3.67	3.61	0.06	3.64	3.51	3.47	0.04	3.49		3.67		3.67	3.67
4.	3.69	3.61	0.08	3.65	3.51	3.45	0.06	3.48		3.68		3.68	3.68
4.	3.68	3.61	0.07	3.645	3.52	3.45	0.07	3.485		3.7		3.7	3.7
MEAN	3.677	3.635	0.042	3.656	3.509	3.467	0.042	3.488		3.654	#DIV/0!	3.654	3.654
Median	3.675	3.635	0.04	3.655	3.51	3.47	0.04	3.49		3.67	#NUM!	3.67	3.67
SD	0.0182878	0.0222361	0.0239444	0.0164655	0.00875595	0.0105935	0.0154919	0.00586894		0.0362706	#DIV/0!	0.0362706	0.0362706
SD A ogB	0.0292719				0.0235305					0.0362706
Median A+B	3.66				3.485					3.67

## Sheet: Samsung kPa
SAMSUNG	kPa
Lesion	AC	BC	DIFFABC	Mean ABC
1.	2.1	2	0.1	2.05
1.	2.1	2.1	0	2.1
1.	2.1	2.1	0	2.1
1.	2.1	2.1	0	2.1
1.	2.3	2.2	0.1	2.25
1.	2.2	2.2	0	2.2
1.	2.2	2.1	0.1	2.15
1.	2	2.1	-0.1	2.05
1.	2	2.1	-0.1	2.05
1.	2.1	2.1	0	2.1
MEAN	2.12	2.11	0.01	2.115
Median	2.1	2.1	0	2.1
SD	0.0918937	0.0567646	0.0737865	0.0668747
SD A og B	0.074516
Median A+B	2.1
Lesion	AC	BC	DIFFABC	Mean ABC
2.	8	7	1	7.5
2.	7.6	7.8	-0.2	7.7
2.	8.9	7.9	1	8.4
2.	7.6	8.1	-0.5	7.85
2.	7.5	7.5	0	7.5
2.	7.2	7.4	-0.2	7.3
2.	7.6	7.8	-0.2	7.7
2.	7.7	7.6	0.1	7.65
2.	7.4	7.5	-0.1	7.45
2.	7.6	7.7	-0.1	7.65
MEAN	7.71	7.63	0.08	7.67
Median	7.6	7.65	-0.1	7.65
SD	0.465355	0.305687		0.300185
SD A ogB	0.385391
Median A + B	7.6
	AC	BC	DIFFABC	Mean ABC
3.	18.4	17.8	0.6	18.1
3.	18.5	18.7	-0.2	18.6
3.	18.3	18	0.3	18.15
3.	17.9	18.3	-0.4	18.1
3.	18.9	18.3	0.6	18.6
3.	20	18.3	1.7	19.15
3.	18.4	20.7	-2.3	19.55
3.	16.9	17.6	-0.7	17.25
3.	18.4	17.8	0.6	18.1
3.
MEAN	18.4111	18.3889	0.0222222	18.4
Median	18.4	18.3	0.3	18.15
SD	0.816156	0.930651	1.12002	0.672681
SD A ogB	0.849221
Median A+B	18.3
	AC	BC	DIFFABC	Mean ABC
4.	40.9	40.9	0	40.9
4.	45.8	43.6	2.2	44.7
4.	43.5	47.8	-4.3	45.65
4.	44	43.4	0.6	43.7
4.	43.7	43.7	0	43.7
4.	44.3	44.9	-0.6	44.6
4.	45.1	44.7	0.4	44.9
4.	45.8	45.7	0.1	45.75
4.	41.9	43.3	-1.4	42.6
4.	42.6	42.9	-0.3	42.75
MEAN	43.76	44.09	-0.33	43.925
Median	43.85	43.65	0	44.15
SD	1.61672	1.83996	1.67269	1.51662
SD A ogB	1.69422
Median A+B	43.7

## Sheet: Samsung kpa (2)
Case	Phantom	AMUC1	AMUC2	DIFFAMUC	MeanAMUC	MedianAMUC	ANDC1	ANDC2	DiffANDC	MeanANDC	MedianANDC
1	1	2.1	2.2	-0.1	2.15	2.15	2	2.2	-0.2	2.1	2.1
2	1	2.1	2.2	-0.1	2.15	2.15	2.1	2.1	0	2.1	2.1
3	1	2.1	2	0.1	2.05	2.05	2.1	2.1	0	2.1	2.1
4	1	2.1	2	0.1	2.05	2.05	2.1	2.1	0	2.1	2.1
6	1	2.3	2.1	0.2	2.2	2.2	2.2	2.1	0.1	2.15	2.15
7	2	8	7.2	0.8	7.6	7.6	7	7.4	-0.4	7.2	7.2
8	2	7.6	7.6	0	7.6	7.6	7.8	7.8	0	7.8	7.8
9	2	8.9	7.7	1.2	8.3	8.3	7.9	7.6	0.3	7.75	7.75
10	2	7.6	7.4	0.2	7.5	7.5	8.1	7.5	0.6	7.8	7.8
11	2	7.5	7.6	-0.1	7.55	7.55	7.5	7.7	-0.2	7.6	7.6
12	3	17	18.9	-1.9	17.95	17.95	17.6	18.3	-0.7	17.95	17.95
13	3	18.4	20	-1.6	19.2	19.2	17.8	18.3	-0.5	18.05	18.05
14	3	18.5	18.4	0.1	18.45	18.45	18.7	20.7	-2	19.7	19.7
15	3	18.3	16.9	1.4	17.6	17.6	18	17.6	0.4	17.8	17.8
16	3	17.9	18.4	-0.5	18.15	18.15	18.3	17.8	0.5	18.05	18.05
17	4	40.9	44.3	-3.4	42.6	42.6	40.9	44.9	-4	42.9	42.9
18	4	45.8	45.1	0.7	45.45	45.45	43.6	44.7	-1.1	44.15	44.15
19	4	43.5	45.8	-2.3	44.65	44.65	47.8	45.7	2.1	46.75	46.75
20	4	44	41.9	2.1	42.95	42.95	43.4	43.3	0.1	43.35	43.35
21	4	43.7	42.6	1.1	43.15	43.15	43.7	42.9	0.8	43.3	43.3

## Sheet: Samsung ms
SAMSUNG	m/s
Lesion	AC	BC	DIFFABC	Mean ABC
1.	0.9	0.8	0.1	0.85
1.	0.8	0.8	0	0.8
1.	0.8	0.8	0	0.8
1.	0.8	0.8	0	0.8
1.	0.8	0.8	0	0.8
1.	0.8	0.9	-0.1	0.85
1.	0.8	0.8	0	0.8
1.	0.8	0.8	0	0.8
1.	0.8	0.8	0	0.8
1.	0.8	0.9	-0.1	0.85
MEAN	0.81	0.82	-0.01	0.815
Median	0.8	0.8	0	0.8
SD	0.0316228	0.0421637	0.0567646	0.0241523
SD A og B	0.0366348
Median A+B	0.8
Lesion	AC	BC	DIFFABC	Mean ABC
2.	1.6	1.5	0.1	1.55
2.	1.6	1.5	0.1	1.55
2.	1.6	1.6	0	1.6
2.	1.6	1.6	0	1.6
2.	1.6	1.5	0.1	1.55
2.	1.6	1.6	0	1.6
2.	1.6	1.6	0	1.6
2.	1.6	1.6	0	1.6
2.	1.6	1.5	0.1	1.55
2.	1.6	1.6	0	1.6
MEAN	1.6	1.56	0.04	1.58
Median	1.6	1.6	0	1.6
SD	2.34056e-16	0.0516398		0.0258199
SD A ogB	0.0410391
Median A + B	1.6
	AC	BC	DIFFABC	Mean ABC
3.	2.4	2.5	-0.1	2.45
3.	2.5	2.5	0	2.5
3.	2.4	2.4	0	2.4
3.	2.4	2.5	-0.1	2.45
3.	2.4	2.4	0	2.4
3.	2.4	2.5	-0.1	2.45
3.	2.4	2.5	-0.1	2.45
3.	2.5	2.5	0	2.5
3.	2.4	2.5	-0.1	2.45
3.	2.4	2.4	0	2.4
MEAN	2.42	2.47	-0.05	2.445
Median	2.4	2.5	-0.05	2.45
SD	0.0421637	0.0483046	0.0527046	0.0368932
SD A ogB	0.0510418
Median A+B	2.4
	AC	BC	DIFFABC	Mean ABC
4.	3.9	3.8	0.1	3.85
4.	3.8	3.7	0.1	3.75
4.	4	3.8	0.2	3.9
4.	3.7	3.7	0	3.7
4.	3.8	3.9	-0.1	3.85
4.	3.6	3.7	-0.1	3.65
4.	3.8	3.8	0	3.8
4.	3.7	3.9	-0.2	3.8
4.	3.9	3.8	0.1	3.85
4.	3.7	4.1	-0.4	3.9
MEAN	3.79	3.82	-0.03	3.805
Median	3.8	3.8	0	3.825
SD	0.119722	0.122927	0.176698	0.0831665
SD A ogB	0.119097
Median A+B	3.8

## Sheet: Philips kPa
Philips ARFI	kPa
Lesion	AC	BC	DIFFABC	Mean ABC
1.	1.8	1.8	0	1.8
1.	1.92	1.89	0.03	1.905
1.	1.8	1.8	0	1.8
1.	1.76	1.93	-0.17	1.845
1.	1.89	1.73	0.16	1.81
1.	2.15	1.97	0.18	2.06
1.	1.93	1.66	0.27	1.795
1.	2.23	1.88	0.35	2.055
1.	1.99	2.01	-0.02	2
1.	1.95	1.99	-0.04	1.97
MEAN	1.942	1.866	0.076	1.904
Median	1.925	1.885	0.015	1.875
SD	0.151056	0.116161	0.158969	0.108802
SD A og B	0.136821
Median A+B	1.905
Lesion	AC	BC	DIFFABC	Mean ABC
2.	8.25	7.46	0.79	7.855
2.	8.47	7.75	0.72	8.11
2.	8.27	7.53	0.74	7.9
2.	9.66	7.81	1.85	8.735
2.	8.55	7.92	0.63	8.235
2.	8.3	7.82	0.48	8.06
2.	8.45	7.3	1.15	7.875
2.	7.35	7.7	-0.35	7.525
2.	7.73	7.88	-0.15	7.805
2.	7.36	7.23	0.13	7.295
MEAN	8.239	7.64	0.599	7.9395
Median	8.285	7.725	0.675	7.8875
SD	0.670049	0.245221		0.391844
SD A ogB	0.579287
Median A + B	7.815
	AC	BC	DIFFABC	Mean ABC
3.	19.49	19.13	0.36	19.31
3.	22.65	20.77	1.88	21.71
3.	22.68	18.88	3.8	20.78
3.	20.3	20.3	0	20.3
3.	18.2	19.79	-1.59	18.995
3.	23.02	23.9	-0.88	23.46
3.	20.07	19.56	0.51	19.815
3.	34.88	19.33	15.55	27.105
3.	20.62	20.65	-0.03	20.635
3.	19.93	19.39	0.54	19.66
MEAN	22.184	20.17	2.014	21.177
Median	20.46	19.675	0.435	20.4675
SD	4.72611	1.45665	4.97996	2.4554
SD A ogB	3.55707
Median A+B	20.185
	AC	BC	DIFFABC	Mean ABC
4.	38.29	36.73	1.56	37.51
4.	46.24	41.74	4.5	43.99
4.	50.75	35.98	14.77	43.365
4.	45.73	45.48	0.25	45.605
4.	47.94	46.85	1.09	47.395
4.	48.82	46.39	2.43	47.605
4.	44.55	44.08	0.47	44.315
4.	44.7	45.4	-0.7	45.05
4.	50.58	42.14	8.44	46.36
4.	48.75	45.52	3.23	47.135
MEAN	46.635	43.031	3.604	44.833
Median	47.09	44.74	1.995	45.3275
SD	3.68408	3.89662	4.71971	2.96802
SD A ogB	4.12788
Median A+B	45.5

## Sheet: Philips kpa (2)
Case	Phantom	AMUC1	AMUC2	DIFFAMUC	MeanAMUC	MedianAMUC	ANDC1	ANDC2	DiffANDC	MeanANDC	MedianANDC
1	1	1.8	2.15	-0.35	1.975	1.975	1.8	1.97	-0.17	1.885	1.885
2	1	1.92	1.93	-0.01	1.925	1.925	1.89	1.66	0.23	1.775	1.775
3	1	1.8	2.23	-0.43	2.015	2.015	1.8	1.88	-0.08	1.84	1.84
4	1	1.76	1.99	-0.23	1.875	1.875	1.93	2.01	-0.08	1.97	1.97
6	1	1.89	1.95	-0.06	1.92	1.92	1.73	1.99	-0.26	1.86	1.86
7	2	8.25	8.3	-0.05	8.275	8.275	7.46	7.82	-0.36	7.64	7.64
8	2	8.47	8.45	0.02	8.46	8.46	7.75	7.3	0.45	7.525	7.525
9	2	8.27	7.35	0.92	7.81	7.81	7.53	7.7	-0.17	7.615	7.615
10	2	9.66	7.73	1.93	8.695	8.695	7.81	7.88	-0.07	7.845	7.845
11	2	8.55	7.36	1.19	7.955	7.955	7.92	7.23	0.69	7.575	7.575
12	3	19.49	23.02	-3.53	21.255	21.255	19.13	23.9	-4.77	21.515	21.515
13	3	22.65	20.07	2.58	21.36	21.36	20.77	19.56	1.21	20.165	20.165
14	3	22.68	34.88	-12.2	28.78	28.78	18.88	19.33	-0.45	19.105	19.105
15	3	20.3	20.62	-0.32	20.46	20.46	20.3	20.65	-0.35	20.475	20.475
16	3	18.2	19.93	-1.73	19.065	19.065	19.79	19.39	0.4	19.59	19.59
17	4	38.29	48.82	-10.53	43.555	43.555	36.73	46.39	-9.66	41.56	41.56
18	4	46.24	44.55	1.69	45.395	45.395	41.74	44.08	-2.34	42.91	42.91
19	4	50.75	44.7	6.05	47.725	47.725	35.98	45.4	-9.42	40.69	40.69
20	4	45.73	50.58	-4.85	48.155	48.155	45.48	42.14	3.34	43.81	43.81
21	4	47.94	48.75	-0.81	48.345	48.345	46.85	45.52	1.33	46.185	46.185

## Sheet: Philips ms
Philips ARFI	m/s
Lesion	AC	BC	DIFFABC	Mean ABC
1.	0.76	0.76	0	0.76
1.	0.77	0.76	0.01	0.765
1.	0.74	0.84	-0.1	0.79
1.	0.77	0.83	-0.06	0.8
1.	0.77	0.79	-0.02	0.78
1.	0.74	0.84	-0.1	0.79
1.	0.77	0.78	-0.01	0.775
1.	0.76	0.81	-0.05	0.785
1.	0.74	0.77	-0.03	0.755
1.	0.75	0.79	-0.04	0.77
MEAN	0.757	0.797	-0.04	0.777
Median	0.76	0.79	-0.035	0.7775
SD	0.0133749	0.0312872	0.0382971	0.0145678
SD A og B	0.0311364
Median A+B	0.77
Lesion	AC	BC	DIFFABC	Mean ABC
2.	1.74	1.6	0.14	1.67
2.	1.64	0.94	0.7	1.29
2.	1.6	1.58	0.02	1.59
2.	1.58	1.55	0.03	1.565
2.	1.57	1.62	-0.05	1.595
2.	1.58	1.56	0.02	1.57
2.	1.59	1.85	-0.26	1.72
2.	1.55	1.73	-0.18	1.64
2.	1.68	1.59	0.09	1.635
2.	1.65	1.55	0.1	1.6
MEAN	1.618	1.557	0.061	1.5875
Median	1.595	1.585	0.025	1.5975
SD	0.0588407	0.236646		0.114946
SD A ogB	0.170722
Median A + B	1.59
	AC	BC	DIFFABC	Mean ABC
3.	2.52	2.54	-0.02	2.53
3.	2.79	2.81	-0.02	2.8
3.	2.64	2.54	0.1	2.59
3.	2.78	2.39	0.39	2.585
3.	2.7	2.51	0.19	2.605
3.	3.34	2.88	0.46	3.11
3.	2.7	2.71	-0.01	2.705
3.	2.6	2.67	-0.07	2.635
3.	2.77	2.56	0.21	2.665
3.	2.59	2.65	-0.06	2.62
MEAN	2.743	2.626	0.117	2.6845
Median	2.7	2.605	0.045	2.6275
SD	0.228184	0.147663	0.190441	0.166941
SD A ogB	0.196455
Median A+B	2.66
	AC	BC	DIFFABC	Mean ABC
4.	3.77		3.77	3.77
4.	3.67		3.67	3.67
4.	3.7		3.7	3.7
4.	3.71		3.71	3.71
4.	3.72		3.72	3.72
4.	3.36		3.36	3.36
4.	3.62		3.62	3.62
4.	3.76		3.76	3.76
4.	3.68		3.68	3.68
4.	3.68		3.68	3.68
MEAN	3.667	#DIV/0!	3.667	3.667
Median	3.69	#NUM!	3.69	3.69
SD	0.116338	#DIV/0!	0.116338	0.116338
SD A ogB	0.116338
Median A+B	3.69

## Sheet: Hitachi
Hitachi SWE
Phantom	AC (kPa)	AC (kPa) calculated	VsNA	IQRA	VsA	IQR/VSA	DepthA	BC (kPa)	BC (kPa) calculated	VsNA (%)	IQRB (m/s)	VsB (m/s)	IQR/VSB	DepthB	DIFFABC	Mean ABC
1.	1.55	1.5552	24	0.02	0.72	2.77778	3.5	1.65	1.6428	11	0.05	0.74	6.75676	3.5	-0.1	1.6
1.	1.72	1.7328	12	0.04	0.76	5.26316	3.5	1.82	1.8252	16	0.08	0.78	10.2564	3.5	-0.1	1.77
1.	1.54	1.5552	14	0.02	0.72	2.77778	3.5	1.6	1.5987	26	0.03	0.73	4.10959	3.5	-0.06	1.57
1.	1.5	1.5123	7	0.01	0.71	1.40845	3.5	1.54	1.5552	13	0.02	0.72	2.77778	3.5	-0.04	1.52
1.	1.56	1.5552	35	0.04	0.72	5.55556	3.5	1.54	1.5552	2	0.03	0.72	4.16667	3.5	0.02	1.55
1.	1.97	1.9683	32	0.16	0.81	19.7531	3.5	1.56	1.5552	21	0.03	0.72	4.16667	3.5	0.41	1.765
1.	1.59	1.5987	7	0.02	0.73	2.73973	3.5	1.55	1.5552	14	0.03	0.72	4.16667	3.5	0.04	1.57
1.	1.84	1.8252	22	0.15	0.78	19.2308	3.5	1.53	1.5123	11	0.01	0.71	1.40845	3.5	0.31	1.685
1.	1.81	1.8252	20	0.08	0.78	10.2564	3.5	1.55	1.5552	4	0.03	0.72	4.16667	3.5	0.26	1.68
1.	1.62	1.5987	21	0.08	0.73	10.9589	3.5	1.59	1.5987	3	0.06	0.73	8.21918	3.5	0.03	1.605
Mean	1.67	1.67268	19.4	0.062	0.746	8.07216	3.5	1.593	1.59537	12.1	0.037	0.729	5.01948	3.5	0.077	1.6315
Median	1.605	1.5987	20.5	0.04	0.73	5.40936	3.5	1.555	1.5552	12	0.03	0.72	4.16667	3.5	0.025	1.6025
SD	0.157127	0.154777	9.57079	0.0547317	0.0340588	6.80839	0	0.0876926	0.088231	7.78103	0.0205751	0.0196921	2.63488	0	0.18276	0.0885391
SD A og B								2
Median A+B
Phantom	AC (kPa)	AC (kPa) calculated	VsNA	IQRA	VsA	IQR/VSA	DepthA	BC (kPa)	BC (kPa) calculated	VsNA	IQRB	VsB	IQR/VSB	DepthB	DIFFABC	Mean ABC
2.	6.29	6.3075	100	0.2	1.45	13.7931	3.5	7.02	7.0227	100	0.15	1.53	9.80392	3.5	-0.73	6.655
2.	6.73	6.75	100	0.22	1.5	14.6667	3.5	6.64	6.6603	100	0.19	1.49	12.7517	3.5	0.09	6.685
2.	7.03	7.0227	100	0.21	1.53	13.7255	3.5	7.21	7.2075	100	0.31	1.55	20	3.5	-0.18	7.12
2.	8.19	8.1675	100	0.17	1.65	10.303	3.5	7.41	7.3947	100	0.15	1.57	9.55414	3.5	0.78	7.8
2.	7.94	7.9707	100	0.19	1.63	11.6564	3.5	8.04	8.0688	100	0.12	1.64	7.31707	3.5	-0.1	7.99
2.	7.86	7.8732	100	0.13	1.62	8.02469	3.5	7.41	7.3947	100	0.44	1.57	28.0255	3.5	0.45	7.635
2.	7.18	7.2075	100	0.13	1.55	8.3871	3.5	7.57	7.5843	100	0.11	1.59	6.91824	3.5	-0.39	7.375
2.	6.77	6.75	100	0.16	1.5	10.6667	3.5	5.9	5.88	100	0.21	1.4	15	3.5	0.87	6.335
2.	6.86	6.8403	100	0.15	1.51	9.93377	3.5	6.8	6.8403	100	0.11	1.51	7.28477	3.5	0.06	6.83
2.	7.84	7.8732	100	0.2	1.62	12.3457	3.5	7.21	7.2075	100	0.27	1.55	17.4194	3.5	0.63	7.525
MEAN	7.269	7.27626	100	0.176	1.556	11.3503	3.5	7.121	7.12608	100	0.206	1.54	13.4075	3.5	0.148	7.195
Median	7.105	7.1151	100	0.18	1.54	11.1616	3.5	7.21	7.2075	100	0.17	1.55	11.2778	3.5	0.075	7.2475
SD	0.641534	0.644697	0	0.0327278	0.0689928	2.28771	0	0.583523	0.588622	0	0.106479	0.0646357	6.83726	0	0.525437	0.554086
SD A ogB
Median A + B
Phantom	AC (kPa)	AC (kPa) calculated	VsNA	IQRA	VsA	IQR/VSA	DepthA	BC (kPa)	BC (kPa) calculated	VsNA	IQRB	VsB	IQR/VSB	DepthB	DIFFABC	Mean ABC
3.	16.39	16.4268	100	0.28	2.34	11.9658	3.5	23.49	23.52	99	0.9	2.8	32.1429	3.5	-7.1	19.94
3.	16.5	16.5675	100	0.2	2.35	8.51064	3.5	18.6	18.6003	100	0.45	2.49	18.0723	3.5	-2.1	17.55
3.	16.27	16.2867	100	0.24	2.33	10.3004	3.5	17.42	17.4243	100	0.3	2.41	12.4481	3.5	-1.15	16.845
3.	18.35	18.3027	100	0.27	2.47	10.9312	3.5	19.83	19.8147	100	0.52	2.57	20.2335	3.5	-1.48	19.09
3.	18.81	18.75	100	0.14	2.5	5.6	3.5	16.89	16.8507	100	0.35	2.37	14.7679	3.5	1.92	17.85
3.	18.49	18.4512	100	0.35	2.48	14.1129	3.5	19.17	19.2027	100	0.24	2.53	9.48617	3.5	-0.68	18.83
3.	18.32	18.3027	100	0.43	2.47	17.4089	3.5	17.23	17.28	100	0.39	2.4	16.25	3.5	1.09	17.775
3.	17.63	17.5692	100	0.51	2.42	21.0744	3.5	22.42	22.3587	100	0.32	2.73	11.7216	3.5	-4.79	20.025
3.	19.93	19.9692	100	0.46	2.58	17.8295	3.5	17.29	17.28	100	0.33	2.4	13.75	3.5	2.64	18.61
3.	19.01	19.0512	100	0.26	2.52	10.3175	3.5	17.79	17.8608	100	0.3	2.44	12.2951	3.5	1.22	18.4
MEAN	17.97	17.9677	100	0.314	2.446	12.8051	3.5	19.013	19.0192	99.9	0.41	2.514	16.1168	3.5	-1.043	18.4915
Median	18.335	18.3027	100	0.275	2.47	11.4485	3.5	18.195	18.2306	100	0.34	2.465	14.259	3.5	-0.915	18.505
SD	1.23958	1.2279	0	0.119833	0.0838252	4.75586	0	2.29013	2.28252	0.316228	0.190146	0.147362	6.46694	0	3.05857	1.02563
SD A ogB
Median A+B
Phantom	AC (kPa)	AC (kPa) calculated	VsNA	IQRA	VsA	IQR/VSA	DepthA	BC (kPa)	BC (kPa) calculated	VsNA	IQRB	VsB	IQR/VSB	DepthB	DIFFABC	Mean ABC
4.	39.61	39.5307	90	0.36	3.63	9.91736	3.5	34.09	34.0707	23	0.26	3.37	7.71513	3.5	5.52	36.85
4.	35.92	35.9148	58	0.27	3.46	7.80347	3.5	36.1	36.1227	23	0.36	3.47	10.3746	3.5	-0.18	36.01	kommentar: vi er mot slutten av VSN skalaen her.. Den går til 4 m/s
4.	37.54	37.5948	61	0.38	3.54	10.7345	3.5	37.54	37.5948	57	0.42	3.54	11.8644	3.5	0	37.54
4.	38.2	38.2347	43	0.42	3.57	11.7647	3.5	38.7	38.6643	15	0.29	3.59	8.07799	3.5	-0.5	38.45
4.	38.71	38.6643	52	0.42	3.59	11.6992	3.5	38.12	38.0208	52	0.46	3.56	12.9213	3.5	0.59	38.415
4.	36.37	36.3312	71	0.31	3.48	8.90805	3.5	41.49	41.5152	17	0.38	3.72	10.2151	3.5	-5.12	38.93
4.	35.15	35.0892	55	0.37	3.42	10.8187	3.5	39.97	39.9675	19	0.46	3.65	12.6027	3.5	-4.82	37.56
4.	38.37	38.4492	72	0.26	3.58	7.26257	3.5	34.8	34.8843	17	0.72	3.41	21.1144	3.5	3.57	36.585
4.	36.06	36.1227	69	0.3	3.47	8.64553	3.5	39.17	39.0963	64	0.39	3.61	10.8033	3.5	-3.11	37.615
4.	37.21	37.1712	24	0.2	3.52	5.68182	3.5	32.21	32.2752	20	0.64	3.28	19.5122	3.5	5	34.71
MEAN	37.314	37.3103	59.5	0.329	3.526	9.32358	3.5	37.219	37.2212	30.7	0.438	3.52	12.5201	3.5	0.095	37.2665
Median	37.375	37.383	59.5	0.335	3.53	9.4127	3.5	37.83	37.8078	21.5	0.405	3.55	11.3339	3.5	-0.09	37.55
SD	1.42487	1.42459	18.0201	0.0729459	0.067363	2.01755	0	2.88114		18.9915	0.14413	0.136056	4.4601	0	3.76939	1.27025
SD A ogB								1
Median A+B

[truncated: 1 more sheets: Fibroscan]
